# Supplementary material for: The sprT Gene of Bacillus velezensis FZB42 Is Involved in Biofilm Formation and Bacilysin Production
Source: Int J Mol Sci. 2023 Nov 27;24(23):16815. doi: 10.3390/ijms242316815 (PMC10706128; doi:10.3390/ijms242316815)
Supplement: Supplementary file 1 [file ijms-24-16815-s001.zip]

Archive with 1 entries (1 files):
- ijms-2725353-supplementary.pdf
